# Supplementary material for: Health Outcomes at School Age among Children Who Are HIV-Exposed but Uninfected with Detected Mitochondrial DNA Depletion at One Year
Source: J Clin Med. 2020 Nov 16;9(11):3680. doi: 10.3390/jcm9113680 (PMC7696966; doi:10.3390/jcm9113680)
Supplement: Supplementary file 1 [file jcm-09-03680-s001.zip]

Archive with 1 entries (1 files):
- jcm-972848-supplementary.docx
